# Supplementary material for: Dynamics of Electron Transfers in Photosensitization Reactions of Zinc Porphyrin Derivatives
Source: Molecules. 2022 Dec 31;28(1):327. doi: 10.3390/molecules28010327 (PMC9822303; doi:10.3390/molecules28010327)
Supplement: Supplementary file 1 [file molecules-28-00327-s001.zip]

Archive with 1 entries (1 files):
- molecules-1984923-supplementary.pdf
